# Supplementary material for: Telomere-binding proteins Taz1 and Rap1 regulate DSB repair and suppress gross chromosomal rearrangements in fission yeast
Source: PLoS Genet. 2019 Aug 27;15(8):e1008335. doi: 10.1371/journal.pgen.1008335 (PMC6733473; doi:10.1371/journal.pgen.1008335)
Supplement: S5 Table — (XLSX) [file pgen.1008335.s005.xlsx]

## Sheet: Sheet1
S5 Table. Raw data of GCR rates.
First appearance	Genotype	Median rate [95% CI]	[(number of GCRs: m) / (total cell number)] (*10-8)																					N
			1	2	3	4	5	6	7	8	9	10	11	12	13	14	15	16	17	18	19	20	21
Fig 1B	wild type	2.6 [1.8-6.0]*10^(-9)	0.234768	0.357723	0.341754	0.237164	0.280025	0.184461	0.255407	0	0	1.88561	0.671516	0.602904										12
	rad2Δ	2.0 [0.6-7.6]*10^(-7)	139.2	210.2	161.9	758.2	240.6	57	195															7
	mre11Δ	3.8 [2.3-7.2]*10^(-7)	231.5	532.2	241.9	282.3	718.3	378.9	639															7
Fig 2B	taz1Δ	1.1 [0.5-2.1]*10^(-7)	8.5	29.4	30.8	6.2	19.9	12.4	21.2	16.8	5	6.3	9	1.7	2	14.3								14
	rap1Δ	8.5 [4.8-15.1]*10^(-8)	30.9	53.5	8.6	15.1	11.4	9.2	6.7	7.8	5.5	3.2	8.3	13.4	4.8	4.5								14
	rap1-I655R	2.6 [0.2-4.1]*10^(-7)	1.93684	26.1642	11.2908	10.888	37.0878	29.4011	41.0076															7
	taz1Δ rap1Δ	1.2 [0.8-2.1]*10^(-7)	10	7.6	6	9.3	14.5	10	12.6	29.8	20.7	16.2	18.3	11.2	26.7	7								14
	poz1Δ	3.9 [0-12.6]*10^(-9)	0.24	0.41	0	0.39	1.26	0	1.05															7
	stn1-1 (25°C)	1.6 [0.7-10.4]*10^(-8)	1.27	11.15	1.85	0.79	10.4399	1.36	5.63	18.6605	3.55	24.6	0.89	0	0	0.66	1.57	0	1.72					17
Fig 2E	tpz1-I501A/R505E	<8.7 [0-10.6]*10^(-9)	0	0	0	0.87	0	0.68	0															7
	taz1Δ poz1Δ	4.1 [2.4-6.6]*10^(-8)	3.09	1.66	6.42	3.59	2.34	2.89	24.04	6.59	0.68	9.13	6.91	2.39	4.59	5.83	5.51	3						16
	taz1Δ tpz1-I501A/R505E	1.4 [0-3.1]*10^(-8)	0	1.2	2.97	1.43	1.69	1.3	3.13															7
	rap1Δ poz1Δ	<5.6 [0-10.3]*10^(-9)	0.518851	0	0	0	0	0	0															7
	rap1Δ tpz1-I501A/R505E	<5.1 [0-17.2]*10^(-9)	0	0	0	0	0	0	0.34															7
Fig 3A	lig4Δ	<7.6 [0-10.6]*10^(-9)	0	0	0	1.06	0	0	0.71															7
	taz1Δ lig4Δ	1.3 [1.0-2.7]*10^(-7)	13.1	10.4	12.1	14.8	12	14.5	26.9															7
	rap1Δ lig4Δ	1.5 [0.4-13.4]*10^(-7)	4.3	134.2	9.3	14.6	16.8	9	15.7															7
Fig 3B	bqt4Δ	4.3 [1.7-7.1]*10^(-8)	1.63	0	1.46	1.63	4.39	10.13	4.27	4.46	0.87	43.24	14.3	7.09	3.64	6.47	2.26	1.65	19.06	5.96	2.93	1.97	21	21
	bqt4Δ + Bqt4-ΔN	2.1 [0.9-3.5]*10^(-8)	3.5	1	0	0.9	2.9	4.3	3.5	2.2	1.9	1.1												10
	bqt4Δ + Rap1-Bqt4ΔN	8.0 [0-12.3]*10^(-9)	0	0	0.82	1.44	0.8	0	0	1.09	0.86	0	1.23											11
	bqt3Δ	3.0 [2.9-5.8]*10^(-8)	2.85	2.85	2.9	5.82	3.32	4.32	2.9															7
	rap1-5E	<4.1 [0-5.6]*10^(-9)	0	0.410154	0	0	0	0	0															7
	lem2Δ	7.5 [0-43.0]*10^(-8)	0	4.3	2.7	4.1	4.2	6.8	15.4	0	19	30	0	0	24	0.76	0	0.73	0.73	0	0	0		20
	man1Δ	<1.3 [0-12.9]*10^(-8)	0	0	0	0	12.9	0	0	42.5	0													9
	pku70Δ	2.9 [1.9-5.8]*10^(-8)	5.75849	2.51724	2.93678	3.60092	8.33065	2.59249	0	1.89694	4.34829
Fig 3C	taz1Δ bqt4Δ	1.7 [1.4-3.3]*10^(-7)	13.69	154.33	8.12	15.58	34.76	77.17	33.35	16.51	14.4	12.63	20.39	13.29	12.63	30.82	27	14	32	17	58			19
	rap1Δ bqt4Δ	2.2 [0.8-3.4]*10^(-7)	42.81	31.15	33.52	32.2	16.93	20.7	33.18	5.3	72.1	22.3	7.8	12.6	8.3	17.2								14
Fig 4A	pof8Δ	<8.8 [0-10.9]*10^(-9)	0	0.78344	0	0	0	0	0															7
	taz1Δ pof8Δ	6.5 [0-32.2]*10^(-9)	0.650499	3.21693	0.518851	0.88261	1.19298	0	0															7
	rap1Δ pof8Δ	<7.4 [0-9.8]*10^(-9)	0	0	0	0	0.850319	0	0															7
	rad2Δ pof8Δ	6.8 [3.5-22.0]*10^(-8)	6.33874	4.10104	2.11291	13.8448	0	6.48122	7.4071	7.17683	3.48631	12.8033	21.9451	85.9141	6.33874	25.6066								14
Fig 4B	trt1Δ	<6.2 [0-7.0]*10^(-9)	0	0	0	0	0	0.7	0															7
	trt1Δ + Trt1 plasmid	<2.9 [0-63.0]*10^(-9)	0	0	0	0	0	0	0															7
	trt1Δ taz1Δ	<4.1 [2.7-5.4]*10^(-8)	0	0	0	0	0	0	0															7
	trt1Δ taz1Δ + Trt1 plasmid	1.8 [0-5.8]*10^(-8)	5.76	1.7	4.32	3.59	1.83	4.1	17.49	0	0													9
	taz1Δ trt1Δ	1.7 [0-3.6]*10^(-8)	3.58	0	0.83	1.72	2.63	3.23	0															7
	taz1Δ trt1Δ + Trt1 plasmid	5.3 [3.0-9.8]*10^(-8)	9.75	3.03	5.29	5.61	5.86	3.19	4.34															7
	trt1Δ taz1Δ poz1Δ	<1.8 [0-4.8]*10^(-8)	0	0	0	0	0	0	0															7
	trt1Δ taz1Δ poz1Δ + Trt1 plasmid	<1.5 [0-3.1]*10^(-8)	0	0	0	0	0	0	0															7
	rap1Δ trt1Δ	<2.0 [0-2.8]*10^(-8)	0	0	0	0	0	1.70064	0															7
	rap1Δ trt1Δ + Trt1 plasmid	<2.5 [0-3.7]*10^(-8)	0	0	0	0	2.49022	0	0															7
Fig 5B	rap1 (full length)	<6.0 [0-8.0]*10^(-9)	0	0	0	0.544736	0	0	0															7
	rap1-A	<5.7 [0-12.9]*10^(-9)	0	0	0	0	1.29123	0	0															7
	rap1-B	<6.5 [0-7.3]*10^(-9)	0	0	0	0.726314	0.651647	0.505262	0															7
	rap1-C	<6.9 [0-10.1]*10^(-9)	0	0	0	0.883302	0.441305	1.00727	0															7
	rap1-D	6.0 [0-26.5]*10^(-9)	1.08776	0.433082	2.64896	0.633874	0	0.59595	0															7
	rap1-E	5.6 [0-17.6]*10^(-9)	1.76207	1.38348	0	0	0.562308	0	0.704305															7
	rap1-F	<6.2 [0-11.6]*10^(-9)	0.5909	0	0	0	0	1.16064	0.926042															7
	rap1-G	3.8 [0-14.7]*10^(-8)	4.84527	6.48469	3.7751	0	3.45125	0	14.691															7
	rap1ΔP	<8.7 [0-19.4]*10^(-9)	0	1.10413	0	0	1.93827	1.84597	0															7
	rap1-AΔP	9.5 [4.1-14.1]*10^(-8)	4.11325	14.0788	8.10313	5.27436	10.4189	12.4557	9.5098															7
	rap1-AΔP pof8Δ	<7.9 [0-15.2]*10^(-9)	0	0	0	0	0	0	0															7
S1D Fig	pfh1-WT	<1.8 [0-2.9]*10^(-8)	0	0	2.90526	0	0	0	0															7
	pfh1-mt*	7.4 [2.8-19.8]*10^(-8)	19.7621	13.3528	4.30727	7.43803	13.32	2.80071	3.90609															7
S2 Fig	wild type (20°C)	6.8 [0-16.6]*10^(-9)	0	0.389138	1.65664	0.78344	0.473733	0.863378	0.68359															7
	taz1Δ (20°C)	2.8 [0.5-5.5]*10^(-6)	189.993	51.5372	552.461	283.824	255.273	303.936	284.509															7
	rap1Δ (20°C)	4.2 [1.2-6.2]*10^(-8)	1.1874	6.15628	5.83976	4.15171	4.43525	3.11021	1.15222															7
S3B Fig	swi6Δ	2.1 [1.3-3.4]*10^(-8)	1.33522	1.71529	1.89694	2.07399	3.41276	1.24511	4.92333	2.35681	3.30956													9
	clr4Δ	8.9 [0-17.4]*10^(-9)	0.942246	0	0.757893	0.840075	1.7676	1.51579	1.74315	0	0	0	2.19083	1.29123	0	0								14
	taz1Δ swi6Δ	1.8 [1.1-2.6]*10^(-7)	17.498	25.6762	19.814	21.1752	11.2285	17.3374	18.1286															7
	taz1Δ clr4Δ	6.1 [4.0-14.3]*10^(-8)	3.98844	12.8999	7.83238	3.38911	14.3332	6.09111	4.59317	55.6152	10.7942													9
	rap1Δ swi6Δ	9.2 [3.3-15.3]*10^(-8)	3.35673	3.30125	5.76725	9.21549	9.88965	14.314	15.2764															7
	rap1Δ clr4Δ	1.8 [0-13.1]*10^(-8)	1.70064	1.08947	13.1073	1.7666	4.43118	6.0571	0															7
S3C Fig	poz1-W209A	3.9 [1.8-7.3]*10^(-9)	0.73	0.45	0.52	0.29	0.39	0.31	0.18															7
S6E Fig	cds1Δ	<9.2 [0-11.3]*10^(-9)	0	0	0	0	0	0	0
	taz1Δ cds1Δ	<1.0 [0-1.4]*10^(-8)	1.36718	0	1.04069	0	0.81077	0	0															7
	rap1Δ cds1Δ	7.8 [0-102.3]*10^(-9)	10.2377	0.774735	0.88261	1.38348	0	0	0															7
